# Supplementary material for: Association of winter exposure with ischemic stroke risk in nonvalvular atrial fibrillation within a CHADS₂-based risk framework: a nationwide Japanese administrative claims database study
Source: Egypt Heart J. 2026 Jul 16;78:54. doi: 10.1186/s43044-026-00766-z (PMC13376319; doi:10.1186/s43044-026-00766-z)
Supplement: Supplementary file 2 — Supplementary Material 2. [file 43044_2026_766_MOESM2_ESM.xlsx]

## Sheet: Additional file 3
Disease_Name	Local_Disease_Code	ICD10_code
Atrial flutter	4273009	I489
Atrial fibrillation	4273006	I489
Postoperative atrial fibrillation	8847772	I489
Absolute arrhythmia	4279012	I489
Paroxysmal atrial flutter	8851485	I489
Chronic atrial fibrillation	4273014	I482
Familial atrial fibrillation	8846503	I489
Lone atrial fibrillation	8846608	I489
Persistent atrial fibrillation	8846694	I481
Paroxysmal atrial fibrillation	8846942	I480
Permanent atrial fibrillation	8847735	I482
Tachycardia-type atrial fibrillation	4273011	I489
Bradycardia-type atrial fibrillation	8844493	I489
Rapid atrial fibrillation	8847815	I489
Long-standing persistent atrial fibrillation	8851458	I481
Valvular atrial fibrillation	8846941	I489
Non-valvular atrial fibrillation（NVAF）	8846906	I489
Paroxysmal rapid atrial fibrillation	8847818	I480
Persistent non-valvular atrial fibrillation	8850690	I481
Paroxysmal non-valvular atrial fibrillation	8847814	I480
Mitral valve disease	4240018	I059
Mitral valve disorder	3949001	I059
Mitral regurgitation	8836698	I058
Mitral valvular disease	4240009	I059
Mitral stenosis	8836695	I050
Mitral valve endocarditis	8836697	I059
Papillary muscle dysfunction of the mitral valve	3949003	I058
Rheumatic mitral valve disease	8840945	I059
Rheumatic mitral regurgitation	8840946	I051
Combined mitral stenosis and regurgitation	3942006	I052
Ischemic stroke / Cerebral infarction	8838708	I639
Pontine infarction	4341005	I635
Lacunar infarction	4341049	I638
Medullary infarction	4341002	I635
Brainstem infarction	4341027	I635
Cerebral softening	8838753	I639
Cortical branch infarction	4341053	I635
Cerebellar infarction	4341010	I635
Perforator infarction	4341052	I635
Watershed infarction	4341056	I638
Multiple cerebral infarctions	4341018	I638
Thrombotic cerebral infarction	8846385	I633
Recurrent cerebral infarction	4349005	I639
Embolic cerebral infarction	8846415	I634
Multiple lacunar infarctions	8846420	I638
Chronic phase cerebral infarction	8846440	I639
Paradoxical cerebral embolism	8847851	I634
Chronic pontine infarction	8846374	I635
Ischemic stroke	4369016	I639
Thrombotic pontine infarction	8851062	I633
Hemorrhagic cerebral infarction	4341044	I638
Embolic pontine infarction	8851127	I634
Acute phase cerebral infarction	8846439	I639
Migraine-related cerebral infarction	8849460	I639
Chronic medullary infarction	8846358	I635
Acute pontine infarction	8846373	I635
Thrombotic medullary infarction	8851061	I633
Thrombotic brainstem infarction	8851063	I633
Venous cerebral infarction	3259015	I636
Embolic medullary infarction	8851126	I634
Embolic brainstem infarction	8851128	I634
Multiple cerebellar infarctions	8846419	I635
Chronic brainstem infarction	8846437	I635
Silent cerebral infarction	4341045	I638
Acute medullary infarction	8846357	I635
Thrombotic cerebellar infarction	8846384	I633
Cardioembolic cerebellar infarction	8846397	I634
Cardioembolic stroke	8842272	I634
Cestan–Chenais syndrome	8846410	I630
Embolic cerebellar infarction	8846412	I634
Acute brainstem infarction	8846436	I635
Silent lacunar infarction	8846451	I638
Atherothrombotic cerebral infarction	8842255	I633
Venous thrombotic cerebral infarction	8835486	I636
Chronic embolic cerebral infarction	8846417	I634
Occlusive cerebrovascular infarction	8838703	I635
Acute embolic cerebral infarction	8846416	I634
Cerebral infarction due to arterial dissection	8848096	I638
Silent multiple cerebral infarctions	8846450	I638
Aortogenic cerebral embolism	8850530	I634
Trousseau syndrome–related cerebral infarction	8849423	I639
Cerebral infarction due to vasospasm	8846438	I638
Basilar tip syndrome	4330012	I635
Chronic embolic cerebellar infarction	8846414	I634
Acute embolic cerebellar infarction	8846413	I634
Vertebral artery occlusion–related cerebral infarction	8851145	I632
Internal carotid artery occlusion–related cerebral infarction	8851156	I632
Basilar artery occlusion–related cerebral infarction	8851162	I632
Chronic atherothrombotic cerebral infarction	8846352	I633
Vertebral artery stenosis–related cerebral infarction	8851142	I632
Internal carotid artery stenosis–related cerebral infarction	8851153	I632
Major extracranial artery occlusion–related cerebral infarction	8838692	I632
Basilar artery stenosis–related cerebral infarction	8851159	I632
Acute atherothrombotic cerebral infarction	8846351	I633
PCA occlusion–related cerebral infarction	8851081	I635
ACA occlusion–related cerebral infarction	8851125	I635
PCA stenosis–related cerebral infarction	8851078	I635
ACA stenosis–related cerebral infarction	8851122	I635
MCA occlusion–related cerebral infarction	8851140	I635
Vertebral artery thrombosis–related cerebral infarction	8851143	I630
Vertebral artery embolism–related cerebral infarction	8851144	I631
Internal carotid artery thrombosis–related cerebral infarction	8851154	I630
Internal carotid artery embolism–related cerebral infarction	8851155	I631
Basilar artery thrombosis–related cerebral infarction	8851160	I630
Basilar artery embolism–related cerebral infarction	8851161	I631
PICA occlusion–related cerebral infarction	8851075	I635
SCA occlusion–related cerebral infarction	8851100	I635
AICA occlusion–related cerebral infarction	8851119	I635
MCA stenosis–related cerebral infarction	8851137	I635
Major extracranial artery thrombosis–related cerebral infarction	8838690	I630
Major extracranial artery embolism–related cerebral infarction	8838691	I631
PICA stenosis–related cerebral infarction	8851072	I635
PCA thrombosis–related cerebral infarction	8851079	I633
PCA embolism–related cerebral infarction	8851080	I634
SCA stenosis–related cerebral infarction	8851097	I635
AICA stenosis–related cerebral infarction	8851116	I635
ACA thrombosis–related cerebral infarction	8851123	I633
ACA embolism–related cerebral infarction	8851124	I634
MCA thrombosis–related cerebral infarction	8851138	I633
MCA embolism–related cerebral infarction	8851139	I634
PICA thrombosis–related cerebral infarction	8851073	I633
PICA embolism–related cerebral infarction	8851074	I634
SCA thrombosis–related cerebral infarction	8851098	I633
SCA embolism–related cerebral infarction	8851099	I634
AICA thrombosis–related cerebral infarction	8851117	I633
AICA embolism–related cerebral infarction	8851118	I634
Transient retinal artery occlusion	8830534	H340
Impending stroke	4369015	G458
Cerebral vasospasm	4359038	G459
Transient monocular blindness	8830522	G453
Cerebral arterial spasm	8838752	G459
Transient global amnesia	8830529	G454
Transient ischemic attack (TIA)	4359007	G459
Internal carotid insufficiency	8838303	G451
Vertebral artery insufficiency	4332006	G450
Basilar circulation insufficiency	4359041	G450
Subclavian steal syndrome	4241001	G458
Reversible ischemic neurologic deficit	4359052	G459
Vertebrobasilar insufficiency	4333004	G450
Hypertension	8833421	I10
Hypertensive headache	8849300	I10
Malignant hypertension	8830212	I10
Hypertensive urgency	8842488	I10
Juvenile hypertension	4019016	I10
Essential hypertension	8840107	I10
Borderline hypertension	8832479	I10
Hypertensive emergency	8842178	I10
High-renin hypertension	8842089	I10
Systolic hypertension	8842500	I10
Low-renin hypertension	8842094	I10
Hyperuricemia associated with hypertension	8848337	I10
Juvenile borderline hypertension	4019017	I10
Hypertensive left ventricular hypertrophy	8851401	I119
Hypertensive heart failure	8833426	I110
Hypertensive heart disease	4029010	I119
Hypertensive cardiomyopathy	8851400	I119
Hypertensive congestive heart failure	8833422	I110
Atherosclerotic kidney	4039025	I129
Malignant nephrosclerosis	4039001	I129
Hypertensive nephropathy	4039006	I129
Hypertensive renal failure	8833427	I120
Benign nephrosclerosis	5879003	I129
Hypertensive renal disease	4039005	I129
Hypertensive nephrosclerosis	4039033	I129
Atherosclerotic atrophic kidney	4039026	I129
Arteriolosclerotic atrophic kidney	4039036	I129
Atherosclerotic nephrosclerosis	4039028	I129
Hypertensive cardiorenal syndrome	8833425	I139
Liddle syndrome	8849491	I152
Pseudohyperaldosteronism / Syndrome of apparent mineralocorticoid excess (AME)	8849279	I158
Renal hypertension	8835614	I151
Secondary hypertension	8838398	I159
Adrenal hypertension	8839689	I152
Endocrine hypertension	8838336	I152
Renovascular hypertension	8835586	I150
Renoparenchymal hypertension	8835605	I151
Type 1 diabetes mellitus	2500014	E10
Unstable diabetes mellitus	2500027	E10
Diabetic gangrene (type 1)	8843105	E105
Fulminant type 1 diabetes	8844045	E101
Diabetic ulcer (type 1)	8845046	E105
Diabetic coma (type 1)	8830030	E100
Diabetic blister (type 1)	8844626	E106
Diabetic maculopathy (type 1)	8845043	E103
Ketosis due to type 1 diabetes	8849056	E101
Diabetic osteopathy (type 1)	8845054	E106
Diabetic nephropathy (type 1)	8830031	E102
Diabetic renal failure (type 1)	8845059	E102
Slowly progressive type 1 diabetes	8844022	E10
Diabetic acidosis (type 1)	8845044	E101
Diabetic ophthalmoplegia (type 1)	8845049	E103
Diabetic iritis (type 1)	8845053	E103
Diabetic neuralgia (type 1)	8845056	E104
Diabetic gastroenteropathy (type 1)	8845842	E106
Diabetic macular edema (type 1)	8843982	E103
Diabetic hepatopathy (type 1)	8845047	E106
Diabetic arthropathy (type 1)	8845048	E106
Diabetic pruritus (type 1)	8845061	E106
Diabetic neuropathy (type 1)	8830032	E104
Diabetic cataract (type 1)	8844346	E103
Diabetic dermopathy (type 1)	8845068	E106
Diabetic retinopathy (type 1)	8830033	E103
Diabetic ketoacidosis (type 1)	8830028	E101
Diabetic nephrosclerosis (type 1)	8845058	E102
Acetonemia due to type 1 diabetes	8845045	E101
Diabetic muscle atrophy (type 1)	8845050	E104
Diabetic angiopathy (type 1)	8845051	E105
Stage 1 diabetic nephropathy (type 1)	8843983	E102
Stage 2 diabetic nephropathy (type 1)	8843984	E102
Stage 3 diabetic nephropathy (type 1)	8843985	E102
Stage 4 diabetic nephropathy (type 1)	8843988	E102
Stage 5 diabetic nephropathy (type 1)	8843989	E102
Diabetic psychiatric disorder (type 1)	8845060	E106
Diabetic mononeuropathy (type 1)	8845063	E104
Type 1 diabetes with coma	8841679	E100
Stage 3A diabetic nephropathy (type 1)	8843986	E102
Stage 3B diabetic nephropathy (type 1)	8843987	E102
Diabetic polyneuropathy (type 1)	8845062	E104
Type 1 diabetes with ophthalmic complications	8841682	E103
Type 1 diabetes with renal complications	8841681	E102
Diabetic arteriosclerosis (type 1)	8845066	E105
Diabetic scleroderma (type 1)	8844627	E106
Diabetic neurogenic bladder (type 1)	8845055	E104
Hypoglycemic coma due to type 1 diabetes	8845065	E100
Diabetic arterial occlusion (type 1)	8845067	E105
Peripheral vascular disease (type 1 diabetes)	8845069	E105
Type 1 diabetes with joint complications	8841685	E106
Type 1 diabetes with ketoacidosis	8841680	E101
Diabetic hypercholesterolemia (type 1)	8845052	E106
Diabetic autonomic neuropathy (type 1)	8845057	E104
Diabetic central retinopathy (type 1)	8845064	E103
Peripheral vascular disorder (type 1 diabetes)	8845070	E105
Diabetic peripheral neuropathy (type 1)	8845071	E104
Type 1 diabetes with neurologic complications	8841683	E104
Slowly progressive type 1 diabetes with coma	8844026	E100
Slowly progressive type 1 diabetes with ophthalmic complications	8844024	E103
Slowly progressive type 1 diabetes with renal complications	8844028	E102
Type 1 diabetes with diabetic complications	8841686	E106
Type 1 diabetes without diabetic complications	8841688	E109
Type 1 diabetes with peripheral circulatory complications	8841684	E105
Simple diabetic retinopathy (type 1)	8851450	E103
Slowly progressive type 1 diabetes with joint complications	8844023	E106
Non-proliferative diabetic retinopathy (type 1)	8851474	E103
Slowly progressive type 1 diabetes with ketoacidosis	8844025	E101
Pre-proliferative diabetic retinopathy (type 1)	8851432	E103
Hyperglycemic hyperosmolar syndrome (type 1)	8849557	E106
Type 1 diabetes with multiple diabetic complications	8841687	E107
Proliferative diabetic retinopathy (type 1)	8844536	E103
Slowly progressive type 1 diabetes with neurologic complications	8844027	E104
Slowly progressive type 1 diabetes without diabetic complications	8844030	E109
Slowly progressive type 1 diabetes with peripheral circulatory complications	8844031	E105
Slowly progressive type 1 diabetes with multiple diabetic complications	8844029	E107
Type 2 diabetes mellitus	2500015	E11
Stable diabetes mellitus	8830405	E11
Diabetic gangrene (type 2)	8843106	E115
Juvenile type 2 diabetes	8835244	E11
Diabetic ulcer (type 2)	8845075	E115
Diabetic coma (type 2)	8830041	E110
Diabetic blister (type 2)	8844628	E116
Diabetic maculopathy (type 2)	8845072	E113
Ketosis due to type 2 diabetes	8849058	E111
Diabetic osteopathy (type 2)	8845083	E116
Diabetic nephropathy (type 2)	8830042	E112
Diabetic renal failure (type 2)	8845088	E112
Diabetic myopathy (type 2)	8830044	E114
Insulin-resistant diabetes mellitus	2500001	E11
Diabetic acidosis (type 2)	8845073	E111
Diabetic ophthalmoplegia (type 2)	8845078	E113
Diabetic iritis (type 2)	8845082	E113
Diabetic neuralgia (type 2)	8845085	E114
Diabetic gastroenteropathy (type 2)	8848108	E116
Diabetic macular edema (type 2)	8843990	E113
Diabetic hepatopathy (type 2)	8845076	E116
Diabetic arthropathy (type 2)	8845077	E116
Diabetic pruritus (type 2)	8845090	E116
Diabetic neuropathy (type 2)	8830043	E114
Diabetic cataract (type 2)	8844347	E113
Diabetic dermopathy (type 2)	8845097	E116
Diabetic retinopathy (type 2)	8830045	E113
Diabetic ketoacidosis (type 2)	8830040	E111
Diabetic nephrosclerosis (type 2)	8845087	E112
Acetonemia due to type 2 diabetes	8845074	E111
Diabetic muscle atrophy (type 2)	8845079	E114
Diabetic angiopathy (type 2)	8845080	E115
Stage 1 diabetic nephropathy (type 2)	8843991	E112
Stage 2 diabetic nephropathy (type 2)	8843992	E112
Stage 3 diabetic nephropathy (type 2)	8843993	E112
Stage 4 diabetic nephropathy (type 2)	8843996	E112
Stage 5 diabetic nephropathy (type 2)	8843997	E112
Diabetic psychiatric disorder (type 2)	8845089	E116
Diabetic mononeuropathy (type 2)	8845092	E114
Type 2 diabetes with coma	8841689	E110
Stage 3A diabetic nephropathy (type 2)	8843994	E112
Stage 3B diabetic nephropathy (type 2)	8843995	E112
Diabetic polyneuropathy (type 2)	8845091	E114
Type 2 diabetes with ophthalmic complications	8841692	E113
Type 2 diabetes with renal complications	8841691	E112
Diabetic arteriosclerosis (type 2)	8845095	E115
Diabetic scleroderma (type 2)	8844629	E116
Diabetic neurogenic bladder (type 2)	8845084	E114
Hypoglycemic coma due to type 2 diabetes	8845094	E110
Diabetic arterial occlusion (type 2)	8845096	E115
Peripheral vascular disease (type 2 diabetes)	8845098	E115
Type 2 diabetes with joint complications	8841695	E116
Type 2 diabetes with ketoacidosis	8841690	E111
Diabetic hypercholesterolemia (type 2)	8845081	E116
Diabetic autonomic neuropathy (type 2)	8845086	E114
Diabetic central retinopathy (type 2)	8845093	E113
Peripheral vascular disorder (type 2 diabetes)	8845099	E115
Diabetic peripheral neuropathy (type 2)	8845100	E114
Type 2 diabetes with neurologic complications	8841693	E114
Type 2 diabetes with diabetic complications	8841696	E116
Type 2 diabetes without diabetic complications	8841698	E119
Type 2 diabetes with peripheral circulatory complications	8841694	E115
Simple diabetic retinopathy (type 2)	8851451	E113
Non-proliferative diabetic retinopathy (type 2)	8851475	E113
Pre-proliferative diabetic retinopathy (type 2)	8851433	E113
Hyperglycemic hyperosmolar syndrome (type 2)	8849558	E116
Type 2 diabetes with multiple diabetic complications	8841697	E117
Proliferative diabetic retinopathy (type 2)	8844537	E113
Malnutrition-related diabetes	2500037	E12
Hepatogenic diabetes	8849585	E13
Pancreatogenic diabetes	2500024	E13
Secondary diabetes	2509004	E13
Steroid-induced diabetes	2509003	E13
Virus-induced diabetes	8830756	E13
Drug-induced diabetes	8840710	E13
Insulin receptor disorder	8849874	E13
Type B insulin-receptor autoimmune syndrome	8845198	E13
Hepatogenic diabetes with coma	8849588	E130
Pancreatogenic diabetes with coma	8843377	E130
Secondary diabetes with coma	8843450	E130
Hepatogenic diabetes with ophthalmic complications	8849586	E133
Hepatogenic diabetes with renal complications	8849590	E132
Pancreatogenic diabetes with ophthalmic complications	8843375	E133
Pancreatogenic diabetes with renal complications	8843379	E132
Steroid-induced diabetes with coma	8843390	E130
Secondary diabetes with ophthalmic complications	8843448	E133
Secondary diabetes with renal complications	8843452	E132
Virus-induced diabetes with coma	8843122	E130
Steroid-induced diabetes with ophthalmic complications	8843388	E133
Steroid-induced diabetes with renal complications	8843392	E132
Drug-induced diabetes with coma	8843621	E130
Virus-induced diabetes with ophthalmic complications	8843120	E133
Virus-induced diabetes with renal complications	8843124	E132
Drug-induced diabetes with ophthalmic complications	8843619	E133
Drug-induced diabetes with renal complications	8843623	E132
Hepatogenic diabetes with ketoacidosis	8849587	E131
Pancreatogenic diabetes with ketoacidosis	8843376	E131
Secondary diabetes with ketoacidosis	8843449	E131
Steroid-induced diabetes with ketoacidosis	8843389	E131
Virus-induced diabetes with ketoacidosis	8843121	E131
Drug-induced diabetes with ketoacidosis	8843620	E131
Hepatogenic diabetes with neurologic complications	8849589	E134
Pancreatogenic diabetes with neurologic complications	8843378	E134
Secondary diabetes with neurologic complications	8843451	E134
Steroid-induced diabetes with neurologic complications	8843391	E134
Virus-induced diabetes with neurologic complications	8843123	E134
Hepatogenic diabetes with diabetic complications	8849592	E136
Hepatogenic diabetes without diabetic complications	8849593	E139
Hepatogenic diabetes with peripheral circulatory complications	8849594	E135
Pancreatogenic diabetes with diabetic complications	8843381	E136
Pancreatogenic diabetes without diabetic complications	8843382	E139
Pancreatogenic diabetes with peripheral circulatory complications	8843383	E135
Secondary diabetes with diabetic complications	8843454	E136
Secondary diabetes without diabetic complications	8843455	E139
Secondary diabetes with peripheral circulatory complications	8843456	E135
Drug-induced diabetes with neurologic complications	8843622	E134
Steroid-induced diabetes with diabetic complications	8843394	E136
Steroid-induced diabetes without diabetic complications	8843395	E139
Steroid-induced diabetes with peripheral circulatory complications	8843396	E135
Virus-induced diabetes with diabetic complications	8843126	E136
Virus-induced diabetes without diabetic complications	8843127	E139
Virus-induced diabetes with peripheral circulatory complications	8843128	E135
Drug-induced diabetes with diabetic complications	8843625	E136
Drug-induced diabetes without diabetic complications	8843626	E139
Drug-induced diabetes with peripheral circulatory complications	8843627	E135
Hepatogenic diabetes with multiple diabetic complications	8849591	E137
Pancreatogenic diabetes with multiple diabetic complications	8843380	E137
Secondary diabetes with multiple diabetic complications	8843453	E137
Steroid-induced diabetes with multiple diabetic complications	8843393	E137
Virus-induced diabetes with multiple diabetic complications	8843125	E137
Drug-induced diabetes with multiple diabetic complications	8843624	E137
Diabetes mellitus	2500013	E14
Diabetic foot gangrene	8848632	E145
Diabetic gangrene	2506006	E145
Diabetic ulcer	8838063	E145
Diabetic coma	2502006	E140
Diabetic blister	8844652	E146
Diabetic foot ulcer	8848633	E145
Diabetic maculopathy	2504012	E143
Diabetic macular edema	8844089	E143
Diabetic complications	2507028	E14
Diabetic ketosis	8849181	E141
Diabetic osteopathy	8838068	E146
Diabetic nephropathy	2503005	E142
Diabetic renal failure	2503007	E142
Diabetic foot lesions	8848634	E144
Diabetic retinopathy	2504013	E143
Diabetic acidosis	2501002	E141
Diabetic ophthalmoplegia	8838065	E143
Diabetic iritis	2504004	E143
Diabetic neuralgia	2505011	E144
Diabetic hepatopathy	8838064	E146
Diabetic arthropathy	2507025	E146
Diabetic cardiomyopathy	8851466	E146
Diabetic kidney disease	8850065	E142
Diabetic pruritus	8838073	E146
Diabetic neuropathy	8838078	E144
Diabetic cataract	2504006	E143
Diabetic dermopathy	2507029	E146
Diabetic ketoacidosis	2501005	E141
Diabetic nephrosclerosis	8838071	E142
Diabetic acetonemia	2501003	E141
Diabetic muscle atrophy	2505021	E144
Diabetic angiopathy	8838066	E145
Diabetic psychiatric disorder	8838072	E146
Diabetic mononeuropathy	8838075	E144
Hyperosmolar non-ketotic coma	2502004	E140
Diabetic polyneuropathy	8838074	E144
Kimmelstiel–Wilson syndrome	8832747	E142
Hyperglycemic hyperosmolar syndrome	8845128	E146
Diabetic arteriosclerosis	8838077	E145
Diabetic scleroderma	8844653	E146
Diabetic neurogenic bladder	8838069	E144
Hypoglycemic coma (diabetic)	8838076	E140
Diabetic arterial occlusion	2506011	E145
Diabetic peripheral vascular disease	8838079	E145
Proliferative diabetic retinopathy	2504010	E143
Diabetic hypercholesterolemia	8838067	E146
Diabetic autonomic neuropathy	8838070	E144
Diabetic central retinopathy	2504005	E143
Diabetic peripheral vascular disorder	8838080	E145
Diabetic peripheral neuropathy	2505018	E144
Diabetic neuropathic pain	8848768	E144
Diabetes mellitus without diabetic complications	8843439	E149
Simple diabetic retinopathy (diabetes type unknown)	8851452	E143
Non-proliferative diabetic retinopathy (diabetes type unknown)	8851476	E143
Pre-proliferative diabetic retinopathy (diabetes type unknown)	8851434	E143
Hypoglycemic coma	2510003	E15
Non-diabetic hypoglycemic coma	8839324	E15
Heart failure	4289015	I509
Right ventricular failure	8842461	I500
Right-sided heart failure	4280011	I500
Left ventricular failure	8834012	I501
Left-sided heart failure	4281009	I501
Myocardial failure	8834931	I509
Cardiac asthma	4281005	I501
Biventricular failure	8841016	I509
Cardiac edema	4280002	I500
Chronic heart failure	4289018	I509
Acute heart failure	4289005	I509
Congestive heart failure	8830796	I500
Cardiogenic pulmonary edema	5140016	I501
High-output heart failure	8851083	I509
Cardiac dyspnea	4281010	I501
Chronic congestive heart failure	4280005	I500
Transfusion-associated circulatory overload (TACO)	8851575	I501
Heart failure with preserved ejection fraction (HFpEF)	8851085	I501
Heart failure with reduced ejection fraction (HFrEF)	8851086	I501
Heart failure with mildly reduced ejection fraction (HFmrEF)	8851084	I501
